# Supplementary material for: T Cell Responses to BA.2.86 and JN.1 SARS-CoV-2 Variants in Elderly Subjects
Source: Vaccines (Basel). 2024 Dec 23;12(12):1451. doi: 10.3390/vaccines12121451 (PMC11680353; doi:10.3390/vaccines12121451)
Supplement: Supplementary file 1 [file vaccines-12-01451-s001.zip]

Archive with 5 entries (5 files):
- Supplementary Fig S1.tiff
- Supplementary Fig S2.tiff
- Supplementary Fig S3.tiff
- Supplementary Fig S4.tiff
- Supplementary Fig S5.tiff
